# Supplementary material for: Aminopolycarboxylic Acids-Functionalized Chitosan-Based Composite Cryogels as Valuable Heavy Metal Ions Sorbents: Fixed-Bed Column Studies and Theoretical Analysis
Source: Gels. 2022 Apr 5;8(4):221. doi: 10.3390/gels8040221 (PMC9030056; doi:10.3390/gels8040221)
Supplement: Supplementary file 1 [file gels-08-00221-s001.zip]

Archive with 1 entries (1 files):
- gels-1655239-supplementary.pdf
